# Supplementary material for: Sustained Release of Insulin-Like Growth Factor-1 from Bombyx mori L. Silk Fibroin Delivery for Diabetic Wound Therapy
Source: Int J Mol Sci. 2021 Jun 10;22(12):6267. doi: 10.3390/ijms22126267 (PMC8230471; doi:10.3390/ijms22126267)
Supplement: Supplementary file 1 [file ijms-22-06267-s001.zip]

Archive with 1 entries (1 files):
- ijms-1235218-supplementary.pdf
